# Supplementary material for: CO2 directly modulates connexin 26 by formation of carbamate bridges between subunits
Source: eLife. 2013 Nov 12;2:e01213. doi: 10.7554/eLife.01213 (PMC3821526; doi:10.7554/eLife.01213)
Supplement: Figure 3—source data 1. — DOI: http://dx.doi.org/10.7554/eLife.01213.008 [file elife01213s001.xlsx]

## Sheet: Cx26 Mann Whitney Fig 3c
WT	Cx26	Cx2 6K-R	mcx26 R-A		WT vs Cx26		p=0.004
-317.567	270.93	-237.959	-336.551		Cx26 vs Cx26 K-R		p=0.004
-263.858	287.33	-224.505	-273.966		Cx26 vs Cx26 R-A		p=0.016
-230.213	457.839	-112.864	-145.308
-142.944	811.852	84.427	45.327
216.752	1078.58	190.168	321.254
WT vs Cx26							Cx26 vs Cx26 K-R						Cx26 vs Cx26 R-A
		-317.567	C	0					-237.959	E					-336.551	E
		-263.858	C	0					-224.505	E					-273.966	E
		-230.213	C	0					-112.864	E					-145.308	E
		-142.944	C	0					84.427	E					45.327	E
		216.752	C	0					190.168	E					270.93	C	4
		270.93	E						270.93	C	5				287.33	C	4
		287.33	E						287.33	C	5				321.254	E
		457.839	E						457.839	C	5				457.839	C	5
		811.852	E						811.852	C	5				811.852	C	5
		1078.58	E						1078.58	C	5				1078.58	C	5
											U'	25
																U'	23
				U=0							U=n1n2-U'	0				U=n1n2-U'	2
				p=0.004								p=.004					p=0.016

## Sheet: Kruskal-wallis Cx26 Fig 3c
WT	Cx26	Cx26 K-R	Cx26 R-A
-142.944	811.852	84.427	-273.966
-230.213	287.33	-237.959	45.327
216.752	270.93	-224.505	-145.308
-317.567	457.839	-112.864	-336.551
-263.858	1078.58	190.168	321.254				-336.551	1
							-273.966	2
35	63	30	27				-237.959	3
							-224.505	4
							-145.308	5
							-112.864	6
							45.327	7
		0.05					84.427	8
		793.8					190.168	9
		180		1119.6			270.93	10
		145.8					287.33	11
							321.254	12
							457.839	13
		48					811.852	14
				55.98			1078.58	15
			H=	7.98
				H=7.98	p=0.01

## Sheet: Cx31 Mann Whitney Fig 3c
cx31	mCx31	mCx31 k-r		Cx31 vs mCx31		p=0.008
285.227	1174.95	-95.7645		Cx31 vs mCx31 K-R		p=0.579
71.4305	274.43	54.279		mCx31 vs mCx31 K-R		p=0.028
329.361	1335.92	340.784
-22.387	2824.62	670.567
240.864	379.935	-180.371
Cx31 vs mCx31						Cx31 vs mCx31 K-R						mcx31vs mcx31 K-R
		-22.387	C	0				-180.371	E					-180.371	C	0
		71.4305	C	0				-95.7645	E					-95.7645	C	0
		240.864	C	0				-22.387	C	2				54.279	C	0
		274.43	E					54.279	E					274.43	E
		285.227	C	1				71.4305	C	3				340.784	C	1
		329.361	C					240.864	C	3				379.935	E
		379.935	E					285.227	C	3				670.567	C	2
		1174.95	E					329.361	C	3				1174.95	E
		1335.92	E					340.784	E					1335.92	E
		2824.62	E					670.567	E					2824.62	E
				U=1						U=14						U=3
				0.008						0.579						p=0.028

## Sheet: Kruskal-wallis Cx31 Fig 3c
Kruskal-wallis
Cx31	mCx31	mcx31 k-r		-180.371	1
285.227	1174.95	-95.7645		-95.7645	2			0.05
71.4305	274.43	54.279		-22.387	3			192.2
329.361	1335.92	340.784		54.279	4			720		1080.4
-22.387	2824.62	670.567		71.4305	5			168.2
240.864	379.935	-180.371		240.864	6
				274.43	7			48
31	60	29		285.227	8
				329.361	9					54.02
				340.784	10				H=	6.02
				379.935	11
				670.567	12						p=0.049
				1174.95	13
				1335.92	14
				2824.62	15

## Sheet: False discovery rate Fig 3c
False dicovery rate
			Comparisons
					p value	i	di	If Pi <di then remaining null hypothesis rejected
			Cx31 vs mCx31 K-R		0.579	6	0.05
			mCx31 vs mCx31 K-R		0.028	5	0.0416667
			Cx26 vs Cx26 R-A		0.016	4	0.0333333
			Cx31 vs mCx31		0.008	3	0.025
			Cx26 vs Cx26 K-R		0.004	2	0.0166667		comparisons 1-5 statistically significant
			WT vs Cx26		0.004	1	0.00833333
				Number comparisons	k=6
				False discovery rate	f=0.05
					di=(i/k)*f
