# Supplementary material for: CO2 directly modulates connexin 26 by formation of carbamate bridges between subunits
Source: eLife. 2013 Nov 12;2:e01213. doi: 10.7554/eLife.01213 (PMC3821526; doi:10.7554/eLife.01213)
Supplement: Figure 4—source data 1. — DOI: http://dx.doi.org/10.7554/eLife.01213.011 [file elife01213s002.xlsx]

## Sheet: Cx26 K-E Mann Whitney Fig 4c
	k125e control	k125e co2	k125e carbenoxolone			control/cbx		co2/cbx			co2/control
	1630.62	1763.36	704.653		c	597.664		597.664	c		1083.22	c
	1410.17	1752.63	1048.59		c	667.042		667.042	c		1208.84	e
	2192.17	1824.87	597.664		c	694.629		694.629	c		1241.76	c	1
	1241.76	1358.97	694.629		c	704.653		704.653	c		1358.97	e
	1083.22	1208.84	667.042		c	1048.59		1048.59	c		1410.17	c	2
					e	1083.22		1208.84	e		1630.62	c	2
					e	1241.76		1358.97	e		1752.63	e
					e	1410.17		1752.63	e		1763.36	e
	Parental Hela cell				e	1630.62		1763.36	e		1824.87	e
	706.769				e	2192.17		1824.87	e		2192.17	c	5
	747.198
	437.496				U	0		u	0		u	10
	473.442				p	0.004		p	0.004		p	0.345
				437.496		437.496	c
				473.442		473.442	c
				706.769		597.664
				747.198		667.042
				1083.22		694.629
				1241.76		704.653
				1410.17		706.769	c	4
				1630.62		747.198	c	4
				2192.17		1048.59
				U=0				U=8
				P=0.008				P=0.365

## Sheet: Cx26 K-E KW Fig 4c
KW								Cbx	CO2	Control
								704.653	1763.36	1630.62
								1048.59	1752.63	1410.17
								597.664	1824.87	2192.17
			597.664	1				694.629	1358.97	1241.76
			667.042	2				667.042	1208.84	1083.22
			694.629	3				15	55	50
			704.653	4
			1048.59	5
			1083.22	6
			1208.84	7				45	605	500		1150
			1241.76	8
			1358.97	9
			1410.17	10				0.05
			1630.62	11				48
			1752.63	12				57.5
			1763.36	13
			1824.87	14				H=	9.5
			2192.17	15						p=-0.009
