# Supplementary material for: CO2 directly modulates connexin 26 by formation of carbamate bridges between subunits
Source: eLife. 2013 Nov 12;2:e01213. doi: 10.7554/eLife.01213 (PMC3821526; doi:10.7554/eLife.01213)
Supplement: Figure 5—source data 1. — DOI: http://dx.doi.org/10.7554/eLife.01213.013 [file elife01213s003.xlsx]

## Sheet: Cx26 R-E Mann Whitney Fig 5c
	cbx	control	co2			cbx/control			cbx/co2			control/co2
	606.835	1578.46	1815.75		c	394.45		c	394.45		C	1003.44
	683.161	1039.57	1003.44		c	554.594		c	554.594		E	1039.57
	704.37	1668.65	1267.38		c	606.835		c	606.835		E	1101.12
	554.594	1101.12	1178.67		c	683.161		c	683.161		C	1178.67	2
	394.45	1565.63	1633.2		c	704.37		C	704.37		C	1267.38	2
					e	1039.57		E	1003.44		E	1565.63
					e	1101.12		E	1178.67		E	1578.46
					e	1565.63		E	1267.38		C	1633.2	4
					e	1578.46		e	1633.2		E	1668.65
					e	1668.65		e	1815.75		C	1815.75	5
					U	0		U	0		U		13
					p	0.004		p	0.004		p
												p=0.579

## Sheet: Cx26 R-E KW Fig 5c
	cbx	control	co2
	606.835	1578.46	1815.75
	683.161	1039.57	1003.44
	704.37	1668.65	1267.38				394.45	1
	554.594	1101.12	1178.67				554.594	2
	394.45	1565.63	1633.2				606.835	3
	15	52	53				683.161	4
							704.37	5
	45	540.8	561.8				1003.44	6
							1039.57	7
							1101.12	8
		1147.6					1178.67	9
							1267.38	10
							1565.63	11
		0.05					1578.46	12
		48					1633.2	13
		57.38					1668.65	14
							1815.75	15
		H=	9.38
			p=0.009
