# Supplementary material for: CO2 directly modulates connexin 26 by formation of carbamate bridges between subunits
Source: eLife. 2013 Nov 12;2:e01213. doi: 10.7554/eLife.01213 (PMC3821526; doi:10.7554/eLife.01213)
Supplement: Supplementary file 1. — Raw values for whole cell conductance changes (nS) in response to an isohydric CO2 challenge (PCO2 55 mmHg) in Cx31 and mCx31 expressing HeLa cells. DOI: http://dx.doi.org/10.7554/eLife.01213.018 [file elife01213s004.xlsx]

## Sheet: Sheet1
Conductance changes
	mCx31	Cx31
	nS
	1.11	0.003
	4.7	-0.1
	6	0.075
	0.655	0
	5.31	-0.01
	1.26	0.02
	4.08
mean	3.30214	-0.002
SEM	0.84307	0.0231733
